# Supplementary material for: Nonlinear inversion of electrical resistivity sounding data for multi-layered 1-D earth model using global particle swarm optimization (GPSO)
Source: Heliyon. 2023 May 23;9(6):e16528. doi: 10.1016/j.heliyon.2023.e16528 (PMC10220406; doi:10.1016/j.heliyon.2023.e16528)
Supplement: Multimedia component 1 [file mmc1.zip]

Archive with 3 entries (2 files):
- Project folder/
- Project folder/data.dat
- Project folder/project.m
