# Supplementary material for: Nonlinear inversion of electrical resistivity sounding data for multi-layered 1-D earth model using global particle swarm optimization (GPSO)
Source: Heliyon. 2023 May 23;9(6):e16528. doi: 10.1016/j.heliyon.2023.e16528 (PMC10220406; doi:10.1016/j.heliyon.2023.e16528)
Supplement: Multimedia component 1 [file mmc1.zip › Project folder/data.dat]

1	66.466
1.3	77.17
1.8	89.043
2.4	97.668
3.2	110.04
4.2	122.97
4.2	149.99
5.5	175.33
7.5	198.67
10	220.31
13	255.64
13	245.82
18	326.63
24	430.83
32	547.05
42	815.45
55	780.57
55	637.13
75	870.26
100	798.93
130	628.11
130	640.09
180	502.17
240	353.11
