# Supplementary material for: Nonlinear inversion of electrical resistivity sounding data for multi-layered 1-D earth model using global particle swarm optimization (GPSO)
Source: Heliyon. 2023 May 23;9(6):e16528. doi: 10.1016/j.heliyon.2023.e16528 (PMC10220406; doi:10.1016/j.heliyon.2023.e16528)
Supplement: Multimedia component 1 [file mmc1.zip › Project folder/project.m]

% Particle Swarm Optimization - PSO
clear
load data.dat;
x = data(:,1);
roa = data(:,2); 
r = [70 166.33 708.33 3060.0 42.11];
t = [1 4.2 18 110 ];
m = [r t]; 
roa = app(:,2); 
rinitial = r; 
tinitial = t; 
lr = length(r); 
lt = length(t);
iteration = 1; 
maxiteration = 100; 
while iteration<maxiteration
r = m(1:lr); 
t = m(1+lr:lr+lt);
for i = 1:length(x)
s = app(i);
end
end
% Initializing variables
popsize = 24; % Size of the swarm
npar = 1; % Dimension of the problem
maxit = 100; % Maximum number of iterations
c1 = 1; % cognitive parameter
c2 = 4-c1; % social parameter
C=1; % constriction factor
% Initializing swarm and velocities
par=m; % random population of continuous values
vel = 0; % random velocities
% Initialize local minimum for each particle
localpar = par; % location of local minima
 % cost of local minima
% Finding best particle in initial population
globalpar=par(indx,:);
%%%%%%%%%%%%%%%%%%%%%%%%%%%%%%%%%%%%%%%%%%%%%%%%%%%%%%%%
% Start iterations
iter = 0; % counter
while iter < maxit
iter = iter + 1;
% update velocity = vel
w=(maxit-iter)/maxit; %inertia weiindxht
r1 = rand(popsize,npar); % random numbers
r2 = rand(popsize,npar); % random numbers
vel = C*(w*vel + c1 *r1.*(localpar-par) + c2*r2.*(ones(popsize,1)*globalpar-par));
% update particle positions
par = par + vel; % updates particle position
overlimit=par<=1;
underlimit=par>=0;
par=par.*overlimit+not(overlimit)
par=par.*underlimit
end
